# Supplementary material for: A Comprehensive Assessment of the Safety of Blautia producta DSM 2950
Source: Microorganisms. 2021 Apr 23;9(5):908. doi: 10.3390/microorganisms9050908 (PMC8146736; doi:10.3390/microorganisms9050908)
Supplement: Supplementary file 1 [file microorganisms-09-00908-s001.zip]

Archive with 1 entries (1 files):
- microorganisms-1168692-supplementary.pdf
